# Supplementary material for: Association of Polyphenols Consumption with Risk for Gestational Diabetes Mellitus and Preeclampsia: A Systematic Review and Meta-Analysis
Source: Antioxidants (Basel). 2022 Nov 19;11(11):2294. doi: 10.3390/antiox11112294 (PMC9687635; doi:10.3390/antiox11112294)
Supplement: Supplementary file 1 [file antioxidants-11-02294-s001.zip]

Archive with 1 entries (1 files):
- antioxidants-2022307-supplementary.pdf
